# Supplementary material for: Bacterial Proteases as Potentially Exploitable Modulators of SARS-CoV-2 Infection: Logic from the Literature, Informatics, and Inspiration from the Dog
Source: BioTech (Basel). 2023 Oct 30;12(4):61. doi: 10.3390/biotech12040061 (PMC10660736; doi:10.3390/biotech12040061)
Supplement: Supplementary file 1 [file biotech-12-00061-s001.zip]

Archive with 1 entries (1 files):
- biotech-2527263-supplementary.pdf
